# Supplementary material for: Transcutaneous Auricular Vagus Nerve Stimulation Modulating the Brain Topological Architecture of Functional Network in Major Depressive Disorder: An fMRI Study
Source: Brain Sci. 2024 Sep 21;14(9):945. doi: 10.3390/brainsci14090945 (PMC11430561; doi:10.3390/brainsci14090945)
Supplement: Supplementary file 1 [file brainsci-14-00945-s001.zip]

Archive with 1 entries (1 files):
- brainsci-3042450-supplementary.pdf
